# Supplementary material for: Immunotherapy with Cleavage-Specific 12A12mAb Reduces the Tau Cleavage in Visual Cortex and Improves Visuo-Spatial Recognition Memory in Tg2576 AD Mouse Model
Source: Pharmaceutics. 2023 Feb 3;15(2):509. doi: 10.3390/pharmaceutics15020509 (PMC9965010; doi:10.3390/pharmaceutics15020509)
Supplement: Supplementary file 1 [file pharmaceutics-15-00509-s001.zip]

Archive with 1 entries (1 files):
- pharmaceutics-2143923-supplementary.pdf
